# Supplementary material for: In Vitro Systematic Drug Testing Reveals Carboplatin, Paclitaxel, and Alpelisib as a Potential Novel Combination Treatment for Adult Granulosa Cell Tumors
Source: Cancers (Basel). 2021 Jan 20;13(3):368. doi: 10.3390/cancers13030368 (PMC7864192; doi:10.3390/cancers13030368)
Supplement: Supplementary file 1 [file cancers-13-00368-s001.zip]

Archive with 3 entries (3 files):
- cancers-1027226-supplementary  (2).xlsx
- cancers-1027226-supplementary  (1).pdf
- cancers-1027226-supplementary  (1).xlsx
