# Supplementary material for: In Vitro Systematic Drug Testing Reveals Carboplatin, Paclitaxel, and Alpelisib as a Potential Novel Combination Treatment for Adult Granulosa Cell Tumors
Source: Cancers (Basel). 2021 Jan 20;13(3):368. doi: 10.3390/cancers13030368 (PMC7864192; doi:10.3390/cancers13030368)
Supplement: Supplementary file 1 [file cancers-13-00368-s001.zip › cancers-1027226-supplementary (1).xlsx]

## Sheet: GCPA007T2I
			Drug combos	Drugs	IC50 in monotherapy	Combination index (fa=0,5)		Synergy (at fa=0,5)	DRI (Fa=0,5)	IC50 in combination	Cmax/Css plasma (Log 10)	Cmax/Css plasma (uM)	IC50<Cmax/Css
			Carbo+Pacli	Carboplatin	2357.44	0.9		Nearly additive	4.425	532.755	2.13	134.896	NO
				Paclitaxel	77.98				1.46	53.411	0.63	4.2658
			Drug combos	Drugs	IC50 in monotherapy	Combination index (fa=0,5)		Synergy (at fa=0,5)	DRI (Fa=0,5)	IC50 in combination	Cmax/Css plasma (Log 10)	Cmax/Css plasma (uM)	IC50<Cmax/Css
			Carbo+Pacli+Letrozole	Carboplatin	2357.44	2.34		Antagonism	2.54	928.126	2.13	134.896	NO
				Paclitaxel	77.98				0.84	92.8333	0.63	4.2658
				Letrozole	121.27				1.31	92.5725	-0.39	0.40738
			Drug combos	Drugs	IC50 in monotherapy	Combination index (fa=0,5)		Synergy (at fa=0,5)	DRI (Fa=0,5)	IC50 in combination	Cmax/Css plasma (Log 10)	Cmax/Css plasma (uM)	IC50<Cmax/Css
			Carbo+Pacli+Tamoxifen	Carboplatin	2357.44	0.79		Synergism	17.82	132.292	2.13	134.896	NO
				Paclitaxel	77.98				5.89	13.2394	0.63	4.2658
				Tamoxifen	9.29064				1.75	5.30894	-0.96	0.109648
			Drug combos	Drugs	IC50 in monotherapy	Combination index (fa=0,5)		Synergy (at fa=0,5)	DRI (Fa=0,5)	IC50 in combination	Cmax/Css plasma (Log 10)	Cmax/Css plasma (uM)	IC50<Cmax/Css
			Carbo+Pacli+Ulipristal	Carboplatin	2357.44	3.46		Strong antagonism	2.007	1174.61	2.13	134.896	NO
				Paclitaxel	77.98				0.664	117.44	0.63	4.2658
				Ulipristal	80.507				0.685	117.528	-0.7	0.199526
			Drug combos	Drugs	IC50 in monotherapy	Combination index (fa=0,5)		Synergy (at fa=0,5)	DRI (Fa=0,5)	IC50 in combination	Cmax/Css plasma (Log 10)	Cmax/Css plasma (uM)	IC50<Cmax/Css
			Carbo+Pacli+Fulvestrant	Carboplatin	2357.44	2.6		Antagonism	2.36	998.915	2.13	134.896	NO
				Paclitaxel	77.98				0.78	99.9744	0.63	4.2658
				Fulvestrant	221.303				1.1	201.185	-1.02	0.0954993
			Drug combos	Drugs	IC50 in monotherapy	Combination index (fa=0,5)		Synergy (at fa=0,5)	DRI (Fa=0,5)	IC50 in combination	Cmax/Css plasma (Log 10)	Cmax/Css plasma (uM)	IC50<Cmax/Css
			Carbo+Pacli+Anastrozole	Carboplatin	2357.44	2.7		Antagonism	2.27	1038.52	2.13	134.896	NO
				Paclitaxel	77.98				0.75	103.973	0.63	4.2658
				Anastrozole	400.603				0.96	417.295	-1.45	0.0354813
			Drug combos	Drugs	IC50 in monotherapy	Combination index (fa=0,5)		Synergy (at fa=0,5)	DRI (Fa=0,5)	IC50 in combination	Cmax/Css plasma (Log 10)	Cmax/Css plasma (uM)	IC50<Cmax/Css
			Carbo+Pacli+Everolimus	Carboplatin	2357.44	0.57		Synergism	21.88	107.744	2.13	134.896	NO
				Paclitaxel	77.98				7.23	10.7856	0.63	4.2658
				Everolimus	27.7928				2.57	10.8143	-1.19	0.0645654
			Drug combos	Drugs	IC50 in monotherapy	Combination index (fa=0,5)		Synergy (at fa=0,5)	DRI (Fa=0,5)	IC50 in combination	Cmax/Css plasma (Log 10)	Cmax/Css plasma (uM)	IC50<Cmax/Css
			Carbo+Pacli+6thio2dG	Carboplatin	2357.44	2.02		Antagonism	2.54	928.126	2.13	134.896	NO
				Paclitaxel	77.98				0.84	92.8333	0.63	4.2658
				6thio-2dG	210.861				2.27	92.8903	Not known	Not known
			Drug combos	Drugs	IC50 in monotherapy	Combination index (fa=0,5)		Synergy (at fa=0,5)	DRI (Fa=0,5)	IC50 in combination	Cmax/Css plasma (Log 10)	Cmax/Css plasma (uM)	IC50<Cmax/Css
			Carbo+Pacli+Alpelisib	Carboplatin	2357.44	0.11		Strong synergism	230.67	10.22	2.13	134.896	YES
				Paclitaxel	77.98				76.3	1.02202	0.63	4.2658
				Alpelisib	22.0275				10.78	2.04337	0.84	6.91831
			Drug combos	Drugs	IC50 in monotherapy	Combination index (fa=0,5)		Synergy (at fa=0,5)	DRI (Fa=0,5)	IC50 in combination	Cmax/Css plasma (Log 10)	Cmax/Css plasma (uM)	IC50<Cmax
			Everolimus+Alpelisib	Everolimus	27.7928	1.12		Nearly additive	3.15	8.82311	-1.19	0.0645654	NO
				Alpelisib	22.0275				1.24	17.7641	0.84	6.91831
			Drug combos	Drugs	IC50 in monotherapy	Combination index (fa=0,5)		Synergy (at fa=0,5)	DRI (Fa=0,5)	IC50 in combination	Cmax/Css plasma (Log 10)	Cmax/Css plasma (uM)	IC50<Cmax/Css
			Everolimus+Tamoxifen	Everolimus	27.7928	1.31		Moderate antagonism	1.67	16.6424	-1.19	0.0645654	NO
				Tamoxifen	9.29064				1.4	6.63617	-0.96	0.109648
			Drug combos	Drugs	IC50 in monotherapy	Combination index (fa=0,5)		Synergy (at fa=0,5)	DRI (Fa=0,5)	IC50 in combination	Cmax/Css plasma (Log 10)	Cmax/Css plasma (uM)	IC50<Cmax/Css
			Carbo+Pacli+Dasatinib	Carboplatin	2357.44	1.03		Nearly additive	6.16	382.701	2.13	134.896	NO
				Paclitaxel	77.98				2.04	38.2255	0.63	4.2658
				Dasatinib	40.3282				2.64	15.2758	-0.920819	0.12

## Sheet: GCPA007T2IV
				Drug combos	Drugs	IC50 in monotherapy	Combination index (fa=0,5)		Synergy (at fa=0,5)	DRI (Fa=0,5)	IC50 in combination	Cmax/Css plasma (Log 10)	Cmax/Css plasma (uM)	IC50<Cmax/Css
				Carbo+Pacli	Carboplatin	1139.88	0.64		Synergism	2.73	417.538	2.13	134.896	NO
					Paclitaxel	153.67				3.69	41.645	0.63	4.2658
				Drug combos	Drugs	IC50 in monotherapy	Combination index (fa=0,5)		Synergy (at fa=0,5)	DRI (Fa=0,5)	IC50 in combination	Cmax/Css plasma (Log 10)	Cmax/Css plasma (uM)	IC50<Cmax/Css
				Carbo+Pacli+Letrozole	Carboplatin	1139.88	2.24		Antagonism	0.95	1199.87	2.13	134.896	NO
					Paclitaxel	153.67				1.29	119.124	0.63	4.2658
					Letrozole	286.73				2.4	119.471	-0.39	0.40738
				Drug combos	Drugs	IC50 in monotherapy	Combination index (fa=0,5)		Synergy (at fa=0,5)	DRI (Fa=0,5)	IC50 in combination	Cmax/Css plasma (Log 10)	Cmax/Css plasma (uM)	IC50<Cmax/Css
				Carbo+Pacli+Tamoxifen	Carboplatin	1139.88	0.89		Slight synergism	7.54	151.178	2.13	134.896	NO
					Paclitaxel	153.67				10.16	15.125	0.63	4.2658
					Tamoxifen	9.15				1.51	6.0596	-0.96	0.109648
				Drug combos	Drugs	IC50 in monotherapy	Combination index (fa=0,5)		Synergy (at fa=0,5)	DRI (Fa=0,5)	IC50 in combination	Cmax/Css plasma (Log 10)	Cmax/Css plasma (uM)	IC50<Cmax/Css
				Carbo+Pacli+Ulipristal	Carboplatin	1139.88	2.55		Antagonism	1.01	1128.59	2.13	134.896	NO
					Paclitaxel	153.67				1.35	113.83	0.63	4.2658
					Ulipristal	137.87				1.22	113.008	-0.7	0.199526
				Drug combos	Drugs	IC50 in monotherapy	Combination index (fa=0,5)		Synergy (at fa=0,5)	DRI (Fa=0,5)	IC50 in combination	Cmax/Css plasma (Log 10)	Cmax/Css plasma (uM)	IC50<Cmax/Css
				Carbo+Pacli+Fulvestrant	Carboplatin	1139.88	1.65		Antagonism	1.3	876.831	2.13	134.896	NO
					Paclitaxel	153.67				1.76	87.3125	0.63	4.2658
					Fulvestrant	543.07				3.1	175.184	-1.02	0.0954993
				Drug combos	Drugs	IC50 in monotherapy	Combination index (fa=0,5)		Synergy (at fa=0,5)	DRI (Fa=0,5)	IC50 in combination	Cmax/Css plasma (Log 10)	Cmax/Css plasma (uM)	IC50<Cmax/Css
				Carbo+Pacli+Anastrozole	Carboplatin	1139.88	2.03		Antagonism	1.5	759.92	2.13	134.896	NO
					Paclitaxel	153.67				2.03	75.6995	0.63	4.2658
					Anastrozole	345.07				1.14	302.693	-1.45	0.0354813
				Drug combos	Drugs	IC50 in monotherapy	Combination index (fa=0,5)		Synergy (at fa=0,5)	DRI (Fa=0,5)	IC50 in combination	Cmax/Css plasma (Log 10)	Cmax/Css plasma (uM)	IC50<Cmax/Css
				Carbo+Pacli+Everolimus	Carboplatin	1139.88	0.41		Synergism	7.95	143.381	2.13	134.896	NO
					Paclitaxel	153.67				10.72	14.3349	0.63	4.2658
					Everolimus	75.33				5.25	14.3486	-1.19	0.0645654
				Drug combos	Drugs	IC50 in monotherapy	Combination index (fa=0,5)		Synergy (at fa=0,5)	DRI (Fa=0,5)	IC50 in combination	Cmax/Css plasma (Log 10)	Cmax/Css plasma (uM)	IC50<Cmax/Css
				Carbo+Pacli+6thio2dG	Carboplatin	1139.88	2.33		Antagonism	1.36	838.147	2.13	134.896	NO
					Paclitaxel	153.67				1.83	83.9727	0.63	4.2658
					6thio-2dG	80.27				0.95	84.4947	Not known	Not known
				Drug combos	Drugs	IC50 in monotherapy	Combination index (fa=0,5)		Synergy (at fa=0,5)	DRI (Fa=0,5)	IC50 in combination	Cmax/Css plasma (Log 10)	Cmax/Css plasma (uM)	IC50<Cmax/Css
				Carbo+Pacli+Alpelisib	Carboplatin	1139.88	0.27		Strong synergism	37.92	30.0601	2.13	134.896	YES
					Paclitaxel	153.67				51.12	3.00606	0.63	4.2658
					Alpelisib	26.72				4.44	6.01802	0.84	6.91831
				Drug combos	Drugs	IC50 in monotherapy	Combination index (fa=0,5)		Synergy (at fa=0,5)	DRI (Fa=0,5)	IC50 in combination	Cmax/Css plasma (Log 10)	Cmax/Css plasma (uM)	IC50<Cmax/Css
				Everolimus+Alpelisib	Everolimus	75.33	0.62		Synergism	1.9	39.6474	-1.19	0.0645654	NO
					Alpelisib	26.72				10.73	2.49021	0.84	6.91831
				Drug combos	Drugs	IC50 in monotherapy	Combination index (fa=0,5)		Synergy (at fa=0,5)	DRI (Fa=0,5)	IC50 in combination	Cmax/Css plasma (Log 10)	Cmax/Css plasma (uM)	IC50<Cmax/Css
				Everolimus+Tamoxifen	Everolimus	75.33	1.82		Antagonism	0.71	106.099	-1.19	0.0645654	NO
					Tamoxifen	9.15				2.36	3.87712	-0.96	0.109648
				Drug combos	Drugs	IC50 in monotherapy	Combination index (fa=0,5)		Synergy (at fa=0,5)	DRI (Fa=0,5)	IC50 in combination	Cmax/Css plasma (Log 10)	Cmax/Css plasma (uM)	IC50<Cmax/Css
				Carbo+Pacli+Dasatinib	Carboplatin	1139.88	0.98		Nearly additive	2.74	416.015	2.13	134.896	NO
					Paclitaxel	153.67				3.69	41.645	0.63	4.2658
					Dasatinib	47.76				2.87	16.6411	-0.920819	0.12

## Sheet: GCPA028
			Drug combos	Drugs	IC50 in monotherapy	Combination index (fa=0,5)		Synergy (at fa=0,5)	DRI (Fa=0,5)	IC50 in combination	Cmax/Css plasma (Log 10)	Cmax/Css plasma (uM)	IC50<Cmax/Css
			Carbo+Pacli	Carboplatin	948.802	18.37		Very strong antagonism	0.51	1860.4	2.13	134.896	NO
				Paclitaxel	11.3317				0.06	188.862	0.63	4.2658
			Drug combos	Drugs	IC50 in monotherapy	Combination index (fa=0,5)		Synergy (at fa=0,5)	DRI (Fa=0,5)	IC50 in combination	Cmax/Css plasma (Log 10)	Cmax/Css plasma (uM)	IC50<Cmax/Css
			Carbo+Pacli+Letrozole	Carboplatin	948.802	3.45		Strong antagonism	2.89	328.305	2.13	134.896	NO
				Paclitaxel	11.3317				0.35	32.3763	0.63	4.2658
				Letrozole	161.203				4.91	32.8316	-0.39	0.40738
			Drug combos	Drugs	IC50 in monotherapy	Combination index (fa=0,5)		Synergy (at fa=0,5)	DRI (Fa=0,5)	IC50 in combination	Cmax/Css plasma (Log 10)	Cmax/Css plasma (uM)	IC50<Cmax/Css
			Carbo+Pacli+Tamoxifen	Carboplatin	948.802	2.06		Antagonism	6.23	152.296	2.13	134.896	NO
				Paclitaxel	11.3317				0.74	15.3131	0.63	4.2658
				Tamoxifen	10.8621				1.78	6.1023	-0.96	0.109648
			Drug combos	Drugs	IC50 in monotherapy	Combination index (fa=0,5)		Synergy (at fa=0,5)	DRI (Fa=0,5)	IC50 in combination	Cmax/Css plasma (Log 10)	Cmax/Css plasma (uM)	IC50<Cmax/Css
			Carbo+Pacli+Ulipristal	Carboplatin	948.802	5.23		Strong antagonism	2.16	439.26	2.13	134.896	NO
				Paclitaxel	11.3317				0.26	43.5835	0.63	4.2658
				Ulipristal	49.9413				1.14	43.8082	-0.7	0.199526
			Drug combos	Drugs	IC50 in monotherapy	Combination index (fa=0,5)		Synergy (at fa=0,5)	DRI (Fa=0,5)	IC50 in combination	Cmax/Css plasma (Log 10)	Cmax/Css plasma (uM)	IC50<Cmax/Css
			Carbo+Pacli+Fulvestrant	Carboplatin	948.802	1.36		Moderate antagonism	11.12	85.3239	2.13	134.896	NO
				Paclitaxel	11.3317				1.33	8.52008	0.63	4.2658
				Fulvestrant	33.2914				1.95	17.0725	-1.02	0.0954993
			Drug combos	Drugs	IC50 in monotherapy	Combination index (fa=0,5)		Synergy (at fa=0,5)	DRI (Fa=0,5)	IC50 in combination	Cmax/Css plasma (Log 10)	Cmax/Css plasma (uM)	IC50<Cmax/Css
			Carbo+Pacli+Anastrozole	Carboplatin	948.802	10.72		Very strong antagonism	0.92	1031.31	2.13	134.896	YES
				Paclitaxel	11.3317				0.11	103.015	0.63	4.2658
				Anastrozole	745.882				1.81	412.09	-1.45	0.0354813
			Drug combos	Drugs	IC50 in monotherapy	Combination index (fa=0,5)		Synergy (at fa=0,5)	DRI (Fa=0,5)	IC50 in combination	Cmax/Css plasma (Log 10)	Cmax/Css plasma (uM)	IC50<Cmax/Css
			Carbo+Pacli+Everolimus	Carboplatin	948.802	1.48		Antagonism	8.43	112.551	2.13	134.896	NO
				Paclitaxel	11.3317				1	11.3317	0.63	4.2658
				Everolimus	30.2634				2.69	11.2503	-1.19	0.0645654
			Drug combos	Drugs	IC50 in monotherapy	Combination index (fa=0,5)		Synergy (at fa=0,5)	DRI (Fa=0,5)	IC50 in combination	Cmax/Css plasma (Log 10)	Cmax/Css plasma (uM)	IC50<Cmax/Css
			Carbo+Pacli+6thio2dG	Carboplatin	948.802	38.93		Very strong antagonism	0.29	3271.73	2.13	134.896	NO
				Paclitaxel	11.3317				0.03	377.723	0.63	4.2658
				6thio-2dG	53.9094				0.16	336.934	Not known	Not known
			Drug combos	Drugs	IC50 in monotherapy	Combination index (fa=0,5)		Synergy (at fa=0,5)	DRI (Fa=0,5)	IC50 in combination	Cmax/Css plasma (Log 10)	Cmax/Css plasma (uM)	IC50<Cmax/Css
			Carbo+Pacli+Alpelisib	Carboplatin	948.802	0.43		Synergism	41.26	22.9957	2.13	134.896	YES
				Paclitaxel	11.3317				4.93	2.29852	0.63	4.2658
				Alpelisib	22.7828				4.95	4.60259	0.84	6.91831
			Drug combos	Drugs	IC50 in monotherapy	Combination index (fa=0,5)		Synergy (at fa=0,5)	DRI (Fa=0,5)	IC50 in combination	Cmax/Css plasma (Log 10)	Cmax/Css plasma (uM)	IC50<Cmax/Css
			Everolimus+Alpelisib	Everolimus	30.2634	1.38		Antagonism	2.64	11.4634	-1.19	0.0645654	NO
				Alpelisib	22.7828				0.99	23.0129	0.84	6.91831
			Drug combos	Drugs	IC50 in monotherapy	Combination index (fa=0,5)		Synergy (at fa=0,5)	DRI (Fa=0,5)	IC50 in combination	Cmax/Css plasma (Log 10)	Cmax/Css plasma (uM)	IC50<Cmax/Css
			Everolimus+Tamoxifen	Everolimus	30.2634	1.54		Antagonism	1.38	21.93	-1.19	0.0645654	NO
				Tamoxifen	10.8621				1.23	8.83098	-0.96	0.109648
			Drug combos	Drugs	IC50 in monotherapy	Combination index (fa=0,5)		Synergy (at fa=0,5)	DRI (Fa=0,5)	IC50 in combination	Cmax/Css plasma (Log 10)	Cmax/Css plasma (uM)	IC50<Cmax/Css
			Carbo+Pacli+Dasatinib	Carboplatin	948.802	2.22		Antagonism	4.47	212.26	2.13	134.896	NO
				Paclitaxel	11.3317				0.53	21.3806	0.63	4.2658
				Dasatinib	68.4327				8.06	8.49041	-0.920819	0.12

## Sheet: GCPA096T1I
					Drug combos	Drugs	IC50 in monotherapy	Combination index (fa=0,5)		Synergy (at fa=0,5)	DRI (Fa=0,5)	IC50 in combination	Cmax/Css plasma (Log 10)	Cmax/Css plasma (uM)	IC50<Cmax/Css
					Carbo+Pacli	Carboplatin	256.84	0.76		Moderate synergism	1.8	142.689	2.13	134.896	NO
						Paclitaxel	68.39				4.8	14.2479	0.63	4.2658
					Drug combos	Drugs	IC50 in monotherapy	Combination index (fa=0,5)		Synergy (at fa=0,5)	DRI (Fa=0,5)	IC50 in combination	Cmax/Css plasma (Log 10)	Cmax/Css plasma (uM)	IC50<Cmax/Css
					Carbo+Pacli+Letrozole	Carboplatin	256.84	1.67		Antagonism	1.02	251.804	2.13	134.896	NO
						Paclitaxel	68.39				2.72	25.1434	0.63	4.2658
						Letrozole	77.48				3.08	25.1558	-0.39	0.40738
					Drug combos	Drugs	IC50 in monotherapy	Combination index (fa=0,5)		Synergy (at fa=0,5)	DRI (Fa=0,5)	IC50 in combination	Cmax/Css plasma (Log 10)	Cmax/Css plasma (uM)	IC50<Cmax/Css
					Carbo+Pacli+Tamoxifen	Carboplatin	256.84	1.16		Slight antagonism	1.6	160.525	2.13	134.896	NO
						Paclitaxel	68.39				4.26	16.054	0.63	4.2658
						Tamoxifen	21.1				3.29	6.41337	-0.96	0.109648
					Drug combos	Drugs	IC50 in monotherapy	Combination index (fa=0,5)		Synergy (at fa=0,5)	DRI (Fa=0,5)	IC50 in combination	Cmax/Css plasma (Log 10)	Cmax/Css plasma (uM)	IC50<Cmax/Css
					Carbo+Pacli+Ulipristal	Carboplatin	256.84	3.28		Antagonism	0.54	475.63	2.13	134.896	NO
						Paclitaxel	68.39				1.44	47.4931	0.63	4.2658
						Ulipristal	68.94				1.45	47.5448	-0.7	0.199526
					Drug combos	Drugs	IC50 in monotherapy	Combination index (fa=0,5)		Synergy (at fa=0,5)	DRI (Fa=0,5)	IC50 in combination	Cmax/Css plasma (Log 10)	Cmax/Css plasma (uM)	IC50<Cmax/Css
					Carbo+Pacli+Fulvestrant	Carboplatin	256.84	4.48		Strong antagonism	0.38	675.895	2.13	134.896	NO
						Paclitaxel	68.39				1.03	66.3981	0.63	4.2658
						Fulvestrant	143.5				1.08	132.87	-1.02	0.0954993
					Drug combos	Drugs	IC50 in monotherapy	Combination index (fa=0,5)		Synergy (at fa=0,5)	DRI (Fa=0,5)	IC50 in combination	Cmax/Css plasma (Log 10)	Cmax/Css plasma (uM)	IC50<Cmax/Css
					Carbo+Pacli+Anastrozole	Carboplatin	256.84	0.74		Moderate synergism	2.3	111.67	2.13	134.896	NO
						Paclitaxel	68.39				6.14	11.1384	0.63	4.2658
						Anastrozole	310.56				6.98	44.4928	-1.45	0.0354813
					Drug combos	Drugs	IC50 in monotherapy	Combination index (fa=0,5)		Synergy (at fa=0,5)	DRI (Fa=0,5)	IC50 in combination	Cmax/Css plasma (Log 10)	Cmax/Css plasma (uM)	IC50<Cmax/Css
					Carbo+Pacli+Everolimus	Carboplatin	256.84	0.81		Moderate synergism	2.67	96.1948	2.13	134.896	NO
						Paclitaxel	68.39				7.11	9.61885	0.63	4.2658
						Everolimus	32.71				3.4	9.62059	-1.19	0.0645654
					Drug combos	Drugs	IC50 in monotherapy	Combination index (fa=0,5)		Synergy (at fa=0,5)	DRI (Fa=0,5)	IC50 in combination	Cmax/Css plasma (Log 10)	Cmax/Css plasma (uM)	IC50<Cmax/Css
					Carbo+Pacli+6thio2dG	Carboplatin	256.84	0.56		Synergism	2.92	87.9589	2.13	134.896	NO
						Paclitaxel	68.39				7.79	8.7792	0.63	4.2658
						6thio-2dG	95.63				10.9	8.77339	Not known	Not known
					Drug combos	Drugs	IC50 in monotherapy	Combination index (fa=0,5)		Synergy (at fa=0,5)	DRI (Fa=0,5)	IC50 in combination	Cmax/Css plasma (Log 10)	Cmax/Css plasma (uM)	IC50<Cmax/Css
					Carbo+Pacli+Alpelisib	Carboplatin	256.84	0.77		Moderate synergism	7.45	34.4752	2.13	134.896	YES
						Paclitaxel	68.39				19.8	3.45404	0.63	4.2658
						Alpelisib	11.71				1.7	6.88824	0.84	6.91831
					Drug combos	Drugs	IC50 in monotherapy	Combination index (fa=0,5)		Synergy (at fa=0,5)	DRI (Fa=0,5)	IC50 in combination	Cmax/Css plasma (Log 10)	Cmax/Css plasma (uM)	IC50<Cmax/Css
					Everolimus+Alpelisib	Everolimus	32.71	0.95		Nearly additive	6.9	4.74058	-1.19	0.0645654	NO
						Alpelisib	11.71				1.24	9.44355	0.84	6.91831
					Drug combos	Drugs	IC50 in monotherapy	Combination index (fa=0,5)		Synergy (at fa=0,5)	DRI (Fa=0,5)	IC50 in combination	Cmax/Css plasma (Log 10)	Cmax/Css plasma (uM)	IC50<Cmax/Css
					Everolimus+Tamoxifen	Everolimus	32.71	1.1		Nearly additive	1.47	22.2517	-1.19	0.0645654	NO
						Tamoxifen	20.1				2.37	8.48101	-0.96	0.109648
					Drug combos	Drugs	IC50 in monotherapy	Combination index (fa=0,5)		Synergy (at fa=0,5)	DRI (Fa=0,5)	IC50 in combination	Cmax/Css plasma (Log 10)	Cmax/Css plasma (uM)	IC50<Cmax/Css
					Carbo+Pacli+Dasatinib	Carboplatin	256.84	0.69		Moderate synergism	3.05	84.2098	2.13	134.896	NO
						Paclitaxel	68.39				8.12	8.42241	0.63	4.2658
						Dasatinib	14.15				4.2	3.36905	-0.920819	0.12

## Sheet: GCPA096T1II
					Drug combos	Drugs	IC50 in monotherapy	Combination index (fa=0,5)		Synergy (at fa=0,5)	DRI (Fa=0,5)	IC50 in combination	Cmax/Css plasma (Log 10)	Cmax/Css plasma (uM)	IC50<Cmax/Css
					Carbo+Pacli	Carboplatin	168.08	1.05		Nearly additive	1.11	151.423	2.13	134.896	NO
						Paclitaxel	93.31				6.18	15.0987	0.63	4.2658
					Drug combos	Drugs	IC50 in monotherapy	Combination index (fa=0,5)		Synergy (at fa=0,5)	DRI (Fa=0,5)	IC50 in combination	Cmax/Css plasma (Log 10)	Cmax/Css plasma (uM)	IC50<Cmax/Css
					Carbo+Pacli+Letrozole	Carboplatin	168.08	1.63		Antagonism	0.84	200.095	2.13	134.896	NO
						Paclitaxel	93.31				4.65	20.0667	0.63	4.2658
						Letrozole	89.54				4.47	20.0313	-0.39	0.40738
					Drug combos	Drugs	IC50 in monotherapy	Combination index (fa=0,5)		Synergy (at fa=0,5)	DRI (Fa=0,5)	IC50 in combination	Cmax/Css plasma (Log 10)	Cmax/Css plasma (uM)	IC50<Cmax/Css
					Carbo+Pacli+Tamoxifen	Carboplatin	168.08	1.36		Moderate antagonism	1.17	143.658	2.13	134.896	NO
						Paclitaxel	93.31				6.52	14.3113	0.63	4.2658
						Tamoxifen	15.76				2.75	5.73091	-0.96	0.109648
					Drug combos	Drugs	IC50 in monotherapy	Combination index (fa=0,5)		Synergy (at fa=0,5)	DRI (Fa=0,5)	IC50 in combination	Cmax/Css plasma (Log 10)	Cmax/Css plasma (uM)	IC50<Cmax/Css
					Carbo+Pacli+Ulipristal	Carboplatin	168.08	3.37		Strong antagonism	0.36	466.889	2.13	134.896	NO
						Paclitaxel	93.31				2.05	45.5171	0.63	4.2658
						Ulipristal	248.43				5.46	45.5	-0.7	0.199526
					Drug combos	Drugs	IC50 in monotherapy	Combination index (fa=0,5)		Synergy (at fa=0,5)	DRI (Fa=0,5)	IC50 in combination	Cmax/Css plasma (Log 10)	Cmax/Css plasma (uM)	IC50<Cmax/Css
					Carbo+Pacli+Fulvestrant	Carboplatin	168.08	2.7		Antagonism	0.48	350.167	2.13	134.896	NO
						Paclitaxel	93.31				2.71	34.4317	0.63	4.2658
						Fulvestrant	235.7				33.43	7.05055	-1.02	0.0954993
					Drug combos	Drugs	IC50 in monotherapy	Combination index (fa=0,5)		Synergy (at fa=0,5)	DRI (Fa=0,5)	IC50 in combination	Cmax/Css plasma (Log 10)	Cmax/Css plasma (uM)	IC50<Cmax/Css
					Carbo+Pacli+Anastrozole	Carboplatin	168.08	0.76		Moderate synergism	1.9	88.4632	2.13	134.896	NO
						Paclitaxel	93.31				10.57	8.82781	0.63	4.2658
						Anastrozole	236.98				6.72	35.2649	-1.45	0.0354813
					Drug combos	Drugs	IC50 in monotherapy	Combination index (fa=0,5)		Synergy (at fa=0,5)	DRI (Fa=0,5)	IC50 in combination	Cmax/Css plasma (Log 10)	Cmax/Css plasma (uM)	IC50<Cmax/Css
					Carbo+Pacli+Everolimus	Carboplatin	168.08	0.94		Nearly additive	1.58	106.38	2.13	134.896	NO
						Paclitaxel	93.31				8.8	10.6034	0.63	4.2658
						Everolimus	55.38				5.22	10.6092	-1.19	0.0645654
					Drug combos	Drugs	IC50 in monotherapy	Combination index (fa=0,5)		Synergy (at fa=0,5)	DRI (Fa=0,5)	IC50 in combination	Cmax/Css plasma (Log 10)	Cmax/Css plasma (uM)	IC50<Cmax/Css
					Carbo+Pacli+6thio2dG	Carboplatin	168.08	0.59		Synergism	2.3	73.0783	2.13	134.896	NO
						Paclitaxel	93.31				12.77	7.30697	0.63	4.2658
						6thio-2dG	90.21				12.35	7.30445	Not known	Not known
					Drug combos	Drugs	IC50 in monotherapy	Combination index (fa=0,5)		Synergy (at fa=0,5)	DRI (Fa=0,5)	IC50 in combination	Cmax/Css plasma (Log 10)	Cmax/Css plasma (uM)	IC50<Cmax/Css
					Carbo+Pacli+Alpelisib	Carboplatin	168.08	0.67		Synergism	5.75	29.2313	2.13	134.896	YES
						Paclitaxel	93.31				31.92	2.92325	0.63	4.2658
						Alpelisib	12.58				2.15	5.85116	0.84	6.91831
					Drug combos	Drugs	IC50 in monotherapy	Combination index (fa=0,5)		Synergy (at fa=0,5)	DRI (Fa=0,5)	IC50 in combination	Cmax/Css plasma (Log 10)	Cmax/Css plasma (uM)	IC50<Cmax/Css
					Everolimus+Alpelisib	Everolimus	55.38	0.74		Moderate synergism	13.23	4.18594	-1.19	0.0645654	NO
						Alpelisib	12.58				1.5	8.38667	0.84	6.91831
					Drug combos	Drugs	IC50 in monotherapy	Combination index (fa=0,5)		Synergy (at fa=0,5)	DRI (Fa=0,5)	IC50 in combination	Cmax/Css plasma (Log 10)	Cmax/Css plasma (uM)	IC50<Cmax/Css
					Everolimus+Tamoxifen	Everolimus	55.38	1.27		Moderate antagonism	1.9	29.1474	-1.19	0.0645654	NO
						Tamoxifen	15.76				1.35	11.6741	-0.96	0.109648
					Drug combos	Drugs	IC50 in monotherapy	Combination index (fa=0,5)		Synergy (at fa=0,5)	DRI (Fa=0,5)	IC50 in combination	Cmax/Css plasma (Log 10)	Cmax/Css plasma (uM)	IC50<Cmax/Css
					Carbo+Pacli+Dasatinib	Carboplatin	168.08	0.59		Synergism	2.27	74.0441	2.13	134.896	NO
						Paclitaxel	93.31				12.58	7.41733	0.63	4.2658
						Dasatinib	40.96				13.8	2.96812	-0.920819	0.12

## Sheet: GCPA096T1V
					Drug combos	Drugs	IC50 in monotherapy	Combination index (fa=0,5)		Synergy (at fa=0,5)	DRI (Fa=0,5)	IC50 in combination	Cmax/Css plasma (Log 10)	Cmax/Css plasma (uM)	IC50<Cmax/Css
					Carbo+Pacli	Carboplatin	579.64	1.16		Slight antagonism	1.19	487.092	2.13	134.896	NO
						Paclitaxel	145.88				3.02	48.3046	0.63	4.2658
					Drug combos	Drugs	IC50 in monotherapy	Combination index (fa=0,5)		Synergy (at fa=0,5)	DRI (Fa=0,5)	IC50 in combination	Cmax/Css plasma (Log 10)	Cmax/Css plasma (uM)	IC50<Cmax/Css
					Carbo+Pacli+Letrozole	Carboplatin	579.64	2.41		Antagonism	0.88	658.682	2.13	134.896	NO
						Paclitaxel	145.88				2.21	66.009	0.63	4.2658
						Letrozole	79.15				1.2	65.9583	-0.39	0.40738
					Drug combos	Drugs	IC50 in monotherapy	Combination index (fa=0,5)		Synergy (at fa=0,5)	DRI (Fa=0,5)	IC50 in combination	Cmax/Css plasma (Log 10)	Cmax/Css plasma (uM)	IC50<Cmax/Css
					Carbo+Pacli+Tamoxifen	Carboplatin	579.64	0.92		Nearly additive	3.9	148.626	2.13	134.896	NO
						Paclitaxel	145.88				9.82	14.8554	0.63	4.2658
						Tamoxifen	10.46				1.76	5.94318	-0.96	0.109648
					Drug combos	Drugs	IC50 in monotherapy	Combination index (fa=0,5)		Synergy (at fa=0,5)	DRI (Fa=0,5)	IC50 in combination	Cmax/Css plasma (Log 10)	Cmax/Css plasma (uM)	IC50<Cmax/Css
					Carbo+Pacli+Ulipristal	Carboplatin	579.64	2.15		Antagonism	0.99	585.495	2.13	134.896	NO
						Paclitaxel	145.88				2.5	58.352	0.63	4.2658
						Ulipristal	78.2				1.34	58.3582	-0.7	0.199526
					Drug combos	Drugs	IC50 in monotherapy	Combination index (fa=0,5)		Synergy (at fa=0,5)	DRI (Fa=0,5)	IC50 in combination	Cmax/Css plasma (Log 10)	Cmax/Css plasma (uM)	IC50<Cmax/Css
					Carbo+Pacli+Fulvestrant	Carboplatin	579.64	1.73		Antagonism	0.99	585.495	2.13	134.896	NO
						Paclitaxel	145.88				2.49	58.5863	0.63	4.2658
						Fulvestrant	359.77				3.07	117.189	-1.02	0.0954993
					Drug combos	Drugs	IC50 in monotherapy	Combination index (fa=0,5)		Synergy (at fa=0,5)	DRI (Fa=0,5)	IC50 in combination	Cmax/Css plasma (Log 10)	Cmax/Css plasma (uM)	IC50<Cmax/Css
					Carbo+Pacli+Anastrozole	Carboplatin	579.64	0.54		Synergism	4.13	140.349	2.13	134.896	NO
						Paclitaxel	145.88				10.41	14.0134	0.63	4.2658
						Anastrozole	272.87				4.87	56.0308	-1.45	0.0354813
					Drug combos	Drugs	IC50 in monotherapy	Combination index (fa=0,5)		Synergy (at fa=0,5)	DRI (Fa=0,5)	IC50 in combination	Cmax/Css plasma (Log 10)	Cmax/Css plasma (uM)	IC50<Cmax/Css
					Carbo+Pacli+Everolimus	Carboplatin	579.64	0.44		Synergism	5.33	108.75	2.13	134.896	NO
						Paclitaxel	145.88				13.42	10.8703	0.63	4.2658
						Everolimus	60.42				5.56	10.8669	-1.19	0.0645654
					Drug combos	Drugs	IC50 in monotherapy	Combination index (fa=0,5)		Synergy (at fa=0,5)	DRI (Fa=0,5)	IC50 in combination	Cmax/Css plasma (Log 10)	Cmax/Css plasma (uM)	IC50<Cmax/Css
					Carbo+Pacli+6thio2dG	Carboplatin	579.64	0.4		Synergism	4.7	123.328	2.13	134.896	NO
						Paclitaxel	145.88				11.84	12.3209	0.63	4.2658
						6thio-2dG	111.91				9.08	12.3249	Not known	Not known
					Drug combos	Drugs	IC50 in monotherapy	Combination index (fa=0,5)		Synergy (at fa=0,5)	DRI (Fa=0,5)	IC50 in combination	Cmax/Css plasma (Log 10)	Cmax/Css plasma (uM)	IC50<Cmax/Css
					Carbo+Pacli+Alpelisib	Carboplatin	579.64	0.53		Synergism	17.09	33.9169	2.13	134.896	YES
						Paclitaxel	145.88				43.02	3.39098	0.63	4.2658
						Alpelisib	14.99				2.2	6.81364	0.84	6.91831
					Drug combos	Drugs	IC50 in monotherapy	Combination index (fa=0,5)		Synergy (at fa=0,5)	DRI (Fa=0,5)	IC50 in combination	Cmax/Css plasma (Log 10)	Cmax/Css plasma (uM)	IC50<Cmax/Css
					Everolimus+Alpelisib	Everolimus	60.42	0.71		Moderate synergism	12.7	4.75748	-1.19	0.0645654	NO
						Alpelisib	14.99				1.57	9.54777	0.84	6.91831
					Drug combos	Drugs	IC50 in monotherapy	Combination index (fa=0,5)		Synergy (at fa=0,5)	DRI (Fa=0,5)	IC50 in combination	Cmax/Css plasma (Log 10)	Cmax/Css plasma (uM)	IC50<Cmax/Css
					Everolimus+Tamoxifen	Everolimus	60.42	1.14		Slight antagonism	2.9	20.8345	-1.19	0.0645654	NO
						Tamoxifen	10.46				1.26	8.30159	-0.96	0.109648
					Drug combos	Drugs	IC50 in monotherapy	Combination index (fa=0,5)		Synergy (at fa=0,5)	DRI (Fa=0,5)	IC50 in combination	Cmax/Css plasma (Log 10)	Cmax/Css plasma (uM)	IC50<Cmax/Css
					Carbo+Pacli+Dasatinib	Carboplatin	579.64	0.57		Synergism	3.92	147.867	2.13	134.896	NO
						Paclitaxel	145.88				9.87	14.7801	0.63	4.2658
						Dasatinib	28.41				4.76	5.96849	-0.920819	0.12

## Sheet: GCPA096T1XV
					Drug combos	Drugs	IC50 in monotherapy	Combination index (fa=0,5)		Synergy (at fa=0,5)	DRI (Fa=0,5)	IC50 in combination	Cmax/Css plasma (Log 10)	Cmax/Css plasma (uM)	IC50<Cmax/Css
					Carbo+Pacli	Carboplatin	265.31	1.46		Antagonism	0.85	312.129	2.13	134.896	NO
						Paclitaxel	106.04				3.41	31.0968	0.63	4.2658
					Drug combos	Drugs	IC50 in monotherapy	Combination index (fa=0,5)		Synergy (at fa=0,5)	DRI (Fa=0,5)	IC50 in combination	Cmax/Css plasma (Log 10)	Cmax/Css plasma (uM)	IC50<Cmax/Css
					Carbo+Pacli+Letrozole	Carboplatin	265.31	3.19		Antagonism	0.48	552.729	2.13	134.896	NO
						Paclitaxel	106.04				1.92	55.2292	0.63	4.2658
						Letrozole	91.96				1.67	55.0659	-0.39	0.40738
					Drug combos	Drugs	IC50 in monotherapy	Combination index (fa=0,5)		Synergy (at fa=0,5)	DRI (Fa=0,5)	IC50 in combination	Cmax/Css plasma (Log 10)	Cmax/Css plasma (uM)	IC50<Cmax/Css
					Carbo+Pacli+Tamoxifen	Carboplatin	265.31	1.61		Strong antagonism	1.17	226.761	2.13	134.896	NO
						Paclitaxel	106.04				4.67	22.7066	0.63	4.2658
						Tamoxifen	16.56				1.83	9.04918	-0.96	0.109648
					Drug combos	Drugs	IC50 in monotherapy	Combination index (fa=0,5)		Synergy (at fa=0,5)	DRI (Fa=0,5)	IC50 in combination	Cmax/Css plasma (Log 10)	Cmax/Css plasma (uM)	IC50<Cmax/Css
					Carbo+Pacli+Ulipristal	Carboplatin	265.31	5.38		Strong antagonism	0.25	1061.24	2.13	134.896	NO
						Paclitaxel	106.04				1.01	104.99	0.63	4.2658
						Ulipristal	233.72				2.23	104.807	-0.7	0.199526
					Drug combos	Drugs	IC50 in monotherapy	Combination index (fa=0,5)		Synergy (at fa=0,5)	DRI (Fa=0,5)	IC50 in combination	Cmax/Css plasma (Log 10)	Cmax/Css plasma (uM)	IC50<Cmax/Css
					Carbo+Pacli+Fulvestrant	Carboplatin	265.31	11.58		Very strong antagonism	0.12	2210.92	2.13	134.896	NO
						Paclitaxel	106.04				0.48	220.917	0.63	4.2658
						Fulvestrant	414.36				0.92	450.391	-1.02	0.0954993
					Drug combos	Drugs	IC50 in monotherapy	Combination index (fa=0,5)		Synergy (at fa=0,5)	DRI (Fa=0,5)	IC50 in combination	Cmax/Css plasma (Log 10)	Cmax/Css plasma (uM)	IC50<Cmax/Css
					Carbo+Pacli+Anastrozole	Carboplatin	265.31	1.15		Slight antagonism	1.25	212.248	2.13	134.896	NO
						Paclitaxel	106.04				4.99	21.2505	0.63	4.2658
						Anastrozole	586.11				6.89	85.0668	-1.45	0.0354813
					Drug combos	Drugs	IC50 in monotherapy	Combination index (fa=0,5)		Synergy (at fa=0,5)	DRI (Fa=0,5)	IC50 in combination	Cmax/Css plasma (Log 10)	Cmax/Css plasma (uM)	IC50<Cmax/Css
					Carbo+Pacli+Everolimus	Carboplatin	265.31	0.68		Synergism	2.28	116.364	2.13	134.896	NO
						Paclitaxel	106.04				9.13	11.6145	0.63	4.2658
						Everolimus	88.94				7.66	11.611	-1.19	0.0645654
					Drug combos	Drugs	IC50 in monotherapy	Combination index (fa=0,5)		Synergy (at fa=0,5)	DRI (Fa=0,5)	IC50 in combination	Cmax/Css plasma (Log 10)	Cmax/Css plasma (uM)	IC50<Cmax/Css
					Carbo+Pacli+6thio2dG	Carboplatin	265.31	0.61		Synergism	2.35	112.898	2.13	134.896	NO
						Paclitaxel	106.04				9.39	11.2929	0.63	4.2658
						6thio-2dG	152.36				13.49	11.2943	Not known	Not known
					Drug combos	Drugs	IC50 in monotherapy	Combination index (fa=0,5)		Synergy (at fa=0,5)	DRI (Fa=0,5)	IC50 in combination	Cmax/Css plasma (Log 10)	Cmax/Css plasma (uM)	IC50<Cmax/Css
					Carbo+Pacli+Alpelisib	Carboplatin	265.31	0.63		Synergism	7.71	34.4112	2.13	134.896	YES
						Paclitaxel	106.04				30.81	3.44174	0.63	4.2658
						Alpelisib	14.59				2.12	6.88208	0.84	6.91831
					Drug combos	Drugs	IC50 in monotherapy	Combination index (fa=0,5)		Synergy (at fa=0,5)	DRI (Fa=0,5)	IC50 in combination	Cmax/Css plasma (Log 10)	Cmax/Css plasma (uM)	IC50<Cmax/Css
					Everolimus+Alpelisib	Everolimus	88.94	0.79		Moderate synergism	16.55	5.37402	-1.19	0.0645654	NO
						Alpelisib	14.59				1.36	10.7279	0.84	6.91831
					Drug combos	Drugs	IC50 in monotherapy	Combination index (fa=0,5)		Synergy (at fa=0,5)	DRI (Fa=0,5)	IC50 in combination	Cmax/Css plasma (Log 10)	Cmax/Css plasma (uM)	IC50<Cmax/Css
					Everolimus+Tamoxifen	Everolimus	88.94	0.77		Moderate synergism	4.09	21.7457	-1.19	0.0645654	NO
						Tamoxifen	16.56				1.91	8.67016	-0.96	0.109648
					Drug combos	Drugs	IC50 in monotherapy	Combination index (fa=0,5)		Synergy (at fa=0,5)	DRI (Fa=0,5)	IC50 in combination	Cmax/Css plasma (Log 10)	Cmax/Css plasma (uM)	IC50<Cmax/Css
					Carbo+Pacli+Dasatinib	Carboplatin	265.31	0.67		Synergism	2.23	118.973	2.13	134.896	NO
						Paclitaxel	106.04				8.91	11.9012	0.63	4.2658
						Dasatinib	41.94				8.81	4.7605	-0.920819	0.12

## Sheet: GCPA096T1XVI
					Drug combos	Drugs	IC50 in monotherapy	Combination index (fa=0,5)		Synergy (at fa=0,5)	DRI (Fa=0,5)	IC50 in combination	Cmax/Css plasma (Log 10)	Cmax/Css plasma (uM)	IC50<Cmax/Css
					Carbo+Pacli	Carboplatin	144.21	1.75		Antagonism	0.64	225.328	2.13	134.896	NO
						Paclitaxel	124.17				5.48	22.6588	0.63	4.2658
					Drug combos	Drugs	IC50 in monotherapy	Combination index (fa=0,5)		Synergy (at fa=0,5)	DRI (Fa=0,5)	IC50 in combination	Cmax/Css plasma (Log 10)	Cmax/Css plasma (uM)	IC50<Cmax/Css
					Carbo+Pacli+Letrozole	Carboplatin	144.21	2.41		Antagonism	0.52	277.327	2.13	134.896	NO
						Paclitaxel	124.17				4.52	27.4712	0.63	4.2658
						Letrozole	98.99				3.6	27.4972	-0.39	0.40738
					Drug combos	Drugs	IC50 in monotherapy	Combination index (fa=0,5)		Synergy (at fa=0,5)	DRI (Fa=0,5)	IC50 in combination	Cmax/Css plasma (Log 10)	Cmax/Css plasma (uM)	IC50<Cmax/Css
					Carbo+Pacli+Tamoxifen	Carboplatin	144.21	1.83		Antagonism	0.83	173.747	2.13	134.896	NO
						Paclitaxel	124.17				7.15	17.3664	0.63	4.2658
						Tamoxifen	14.42				2.07	6.96618	-0.96	0.109648
					Drug combos	Drugs	IC50 in monotherapy	Combination index (fa=0,5)		Synergy (at fa=0,5)	DRI (Fa=0,5)	IC50 in combination	Cmax/Css plasma (Log 10)	Cmax/Css plasma (uM)	IC50<Cmax/Css
					Carbo+Pacli+Ulipristal	Carboplatin	144.21	8.91		Strong antagonism	0.13	1109.31	2.13	134.896	NO
						Paclitaxel	124.17				1.12	110.866	0.63	4.2658
						Ulipristal	313.19				2.83	110.668	-0.7	0.199526
					Drug combos	Drugs	IC50 in monotherapy	Combination index (fa=0,5)		Synergy (at fa=0,5)	DRI (Fa=0,5)	IC50 in combination	Cmax/Css plasma (Log 10)	Cmax/Css plasma (uM)	IC50<Cmax/Css
					Carbo+Pacli+Fulvestrant	Carboplatin	144.21	4.29		Strong antagonism	0.27	534.111	2.13	134.896	NO
						Paclitaxel	124.17				2.28	54.4605	0.63	4.2658
						Fulvestrant	1309.21				12.03	108.829	-1.02	0.0954993
					Drug combos	Drugs	IC50 in monotherapy	Combination index (fa=0,5)		Synergy (at fa=0,5)	DRI (Fa=0,5)	IC50 in combination	Cmax/Css plasma (Log 10)	Cmax/Css plasma (uM)	IC50<Cmax/Css
					Carbo+Pacli+Anastrozole	Carboplatin	144.21	3.56		Strong antagonism	0.33	437	2.13	134.896	NO
						Paclitaxel	124.17				2.84	43.7218	0.63	4.2658
						Anastrozole	1045.57				5.97	175.137	-1.45	0.0354813
					Drug combos	Drugs	IC50 in monotherapy	Combination index (fa=0,5)		Synergy (at fa=0,5)	DRI (Fa=0,5)	IC50 in combination	Cmax/Css plasma (Log 10)	Cmax/Css plasma (uM)	IC50<Cmax/Css
					Carbo+Pacli+Everolimus	Carboplatin	144.21	1.08		Nearly additive	1.44	100.146	2.13	134.896	NO
						Paclitaxel	124.17				12.41	10.0056	0.63	4.2658
						Everolimus	32.78				3.28	9.9939	-1.19	0.0645654
					Drug combos	Drugs	IC50 in monotherapy	Combination index (fa=0,5)		Synergy (at fa=0,5)	DRI (Fa=0,5)	IC50 in combination	Cmax/Css plasma (Log 10)	Cmax/Css plasma (uM)	IC50<Cmax/Css
					Carbo+Pacli+6thio2dG	Carboplatin	144.21	2.46		Antagonism	0.59	244.424	2.13	134.896	NO
						Paclitaxel	124.17				5.05	24.5881	0.63	4.2658
						6thio-2dG	43.8				1.78	24.6067	Not known	Not known
					Drug combos	Drugs	IC50 in monotherapy	Combination index (fa=0,5)		Synergy (at fa=0,5)	DRI (Fa=0,5)	IC50 in combination	Cmax/Css plasma (Log 10)	Cmax/Css plasma (uM)	IC50<Cmax/Css
					Carbo+Pacli+Alpelisib	Carboplatin	144.21	0.98		Nearly additive	2.39	60.3389	2.13	134.896	NO
						Paclitaxel	124.17				20.6	6.02767	0.63	4.2658
						Alpelisib	23.52				1.95	12.0615	0.84	6.91831
					Drug combos	Drugs	IC50 in monotherapy	Combination index (fa=0,5)		Synergy (at fa=0,5)	DRI (Fa=0,5)	IC50 in combination	Cmax/Css plasma (Log 10)	Cmax/Css plasma (uM)	IC50<Cmax/Css
					Everolimus+Alpelisib	Everolimus	32.78	0.8		Slight synergism	4.73	6.93023	-1.19	0.0645654	NO
						Alpelisib	23.52				1.7	13.8353	0.84	6.91831
					Drug combos	Drugs	IC50 in monotherapy	Combination index (fa=0,5)		Synergy (at fa=0,5)	DRI (Fa=0,5)	IC50 in combination	Cmax/Css plasma (Log 10)	Cmax/Css plasma (uM)	IC50<Cmax/Css
					Everolimus+Tamoxifen	Everolimus	32.78	1.35		Moderate antagonism	1.41	23.2482	-1.19	0.0645654	NO
						Tamoxifen	14.42				1.56	9.24359	-0.96	0.109648
					Drug combos	Drugs	IC50 in monotherapy	Combination index (fa=0,5)		Synergy (at fa=0,5)	DRI (Fa=0,5)	IC50 in combination	Cmax/Css plasma (Log 10)	Cmax/Css plasma (uM)	IC50<Cmax/Css
					Carbo+Pacli+Dasatinib	Carboplatin	144.21	2.27		Antagonism	0.61	236.41	2.13	134.896	NO
						Paclitaxel	124.17				5.22	23.7874	0.63	4.2658
						Dasatinib	22.36				2.35	9.51489	-0.920819	0.12

## Sheet: GCPA108T3IV
			Drug combos	Drugs	IC50 in monotherapy	Combination index (fa=0,5)		Synergy (at fa=0,5)	DRI (Fa=0,5)	IC50 in combination	Cmax/Css plasma (Log 10)	Cmax/Css plasma (uM)	IC50<Cmax/Css
			Carbo+Pacli	Carboplatin	195.74	1.04		Nearly additive	1	195.74	2.13	134.896	NO
				Paclitaxel	418.27				21.373	19.57	0.63	4.2658
			Drug combos	Drugs	IC50 in monotherapy	Combination index (fa=0,5)		Synergy (at fa=0,5)	DRI (Fa=0,5)	IC50 in combination	Cmax/Css plasma (Log 10)	Cmax/Css plasma (uM)	IC50<Cmax/Css
			Carbo+Pacli+Letrozole	Carboplatin	195.74	0.83		Moderate synergism	1.24643	157.04	2.13	134.896	NO
				Paclitaxel	418.27				26.6414	15.7	0.63	4.2658
				Letrozole	2.58e+24				1.64331e+23	15.7	-0.39	0.40738
			Drug combos	Drugs	IC50 in monotherapy	Combination index (fa=0,5)		Synergy (at fa=0,5)	DRI (Fa=0,5)	IC50 in combination	Cmax/Css plasma (Log 10)	Cmax/Css plasma (uM)	IC50<Cmax/Css
			Carbo+Pacli+Tamoxifen	Carboplatin	195.74	1.34		Moderate antagonism	1.54138	126.99	2.13	134.896	NO
				Paclitaxel	418.27				32.9606	12.69	0.63	4.2658
				Tamoxifen	7.62				1.50296	5.07	-0.96	0.109648
			Drug combos	Drugs	IC50 in monotherapy	Combination index (fa=0,5)		Synergy (at fa=0,5)	DRI (Fa=0,5)	IC50 in combination	Cmax/Css plasma (Log 10)	Cmax/Css plasma (uM)	IC50<Cmax/Css
			Carbo+Pacli+Ulipristal	Carboplatin	195.74	1.66		Antagonism	0.637423	307.08	2.13	134.896	NO
				Paclitaxel	418.27				13.6244	30.7	0.63	4.2658
				Ulipristal	1108.93				36.1215	30.7	-0.7	0.199526
			Drug combos	Drugs	IC50 in monotherapy	Combination index (fa=0,5)		Synergy (at fa=0,5)	DRI (Fa=0,5)	IC50 in combination	Cmax/Css plasma (Log 10)	Cmax/Css plasma (uM)	IC50<Cmax/Css
			Carbo+Pacli+Fulvestrant	Carboplatin	195.74	1.82		Antagonism	0.575131	340.34	2.13	134.896	NO
				Paclitaxel	418.27				12.2912	34.03	0.63	4.2658
				Fulvestrant	2221514				32640.5	68.06	-1.02	0.0954993
			Drug combos	Drugs	IC50 in monotherapy	Combination index (fa=0,5)		Synergy (at fa=0,5)	DRI (Fa=0,5)	IC50 in combination	Cmax/Css plasma (Log 10)	Cmax/Css plasma (uM)	IC50<Cmax/Css
			Carbo+Pacli+Anastrozole	Carboplatin	195.74	0.92		Nearly additive	1.13348	172.69	2.13	134.896	NO
				Paclitaxel	418.27				24.2335	17.26	0.63	4.2658
				Anastrozole	29680.3				429.713	69.07	-1.45	0.0354813
			Drug combos	Drugs	IC50 in monotherapy	Combination index (fa=0,5)		Synergy (at fa=0,5)	DRI (Fa=0,5)	IC50 in combination	Cmax/Css plasma (Log 10)	Cmax/Css plasma (uM)	IC50<Cmax/Css
			Carbo+Pacli+Everolimus	Carboplatin	195.74	0.9		Nearly additive	1.21903	160.57	2.13	134.896	NO
				Paclitaxel	418.27				25.2426	16.57	0.63	4.2658
				Everolimus	369.4				23.0156	16.05	-1.19	0.0645654
			Drug combos	Drugs	IC50 in monotherapy	Combination index (fa=0,5)		Synergy (at fa=0,5)	DRI (Fa=0,5)	IC50 in combination	Cmax/Css plasma (Log 10)	Cmax/Css plasma (uM)	IC50<Cmax/Css
			Carbo+Pacli+6thio2dG	Carboplatin	195.74	1.55		Antagonism	0.751545	260.45	2.13	134.896	NO
				Paclitaxel	418.27				16.0626	26.04	0.63	4.2658
				6thio-2dG	158.66				6.09293	26.04	Not known	Not known
			Drug combos	Drugs	IC50 in monotherapy	Combination index (fa=0,5)		Synergy (at fa=0,5)	DRI (Fa=0,5)	IC50 in combination	Cmax/Css plasma (Log 10)	Cmax/Css plasma (uM)	IC50<Cmax/Css
			Carbo+Pacli+Alpelisib	Carboplatin	195.74	0.17		Strong synergism	9.92093	19.73	2.13	134.896	YES
				Paclitaxel	418.27				212.32	1.97	0.63	4.2658
				Alpelisib	53.9				13.6802	3.94	0.84	6.91831
			Drug combos	Drugs	IC50 in monotherapy	Combination index (fa=0,5)		Synergy (at fa=0,5)	DRI (Fa=0,5)	IC50 in combination	Cmax/Css plasma (Log 10)	Cmax/Css plasma (uM)	IC50<Cmax
			Everolimus+Alpelisib	Everolimus	369.4	0.19		Strong synergism	76.7983	4.81	-1.19	0.0645654	NO
				Alpelisib	53.9				5.60291	9.62	0.84	6.91831
			Drug combos	Drugs	IC50 in monotherapy	Combination index (fa=0,5)		Synergy (at fa=0,5)	DRI (Fa=0,5)	IC50 in combination	Cmax/Css plasma (Log 10)	Cmax/Css plasma (uM)	IC50<Cmax/Css
			Everolimus+Tamoxifen	Everolimus	369.4	1		Nearly additive	20.3414	18.16	-1.19	0.0645654	NO
				Tamoxifen	7.62				1.04959	7.26	-0.96	0.109648
			Drug combos	Drugs	IC50 in monotherapy	Combination index (fa=0,5)		Synergy (at fa=0,5)	DRI (Fa=0,5)	IC50 in combination	Cmax/Css plasma (Log 10)	Cmax/Css plasma (uM)	IC50<Cmax/Css
			Carbo+Pacli+Dasatinib	Carboplatin	195.74	0.19		Strong synergism	14.3504	13.64	2.13	134.896	NO
				Paclitaxel	418.27				307.551	1.36	0.63	4.2658
				Dasatinib	4.65				8.61111	0.54	-0.920819	0.12

## Sheet: GCPA113T1I
		Drug combos	Drugs	IC50 in monotherapy	Combination index (fa=0,5)		Synergy (at fa=0,5)	DRI (Fa=0,5)	IC50 in combination	Cmax/Css plasma (Log 10)	Cmax/Css plasma (uM)	IC50<Cmax/Css
		Carbo+Pacli	Carboplatin	509.26	1.75		Antagonism	1.12	454.696	2.13	134.896	NO
			Paclitaxel	52				1.15	45.2174	0.63	4.2658
		Drug combos	Drugs	IC50 in monotherapy	Combination index (fa=0,5)		Synergy (at fa=0,5)	DRI (Fa=0,5)	IC50 in combination	Cmax/Css plasma (Log 10)	Cmax/Css plasma (uM)	IC50<Cmax/Css
		Carbo+Pacli+Letrozole	Carboplatin	509.26	1.49		Antagonism	1.87	272.332	2.13	134.896	NO
			Paclitaxel	52				1.91	27.2251	0.63	4.2658
			Letrozole	62.06				2.28	27.2193	-0.39	0.40738
		Drug combos	Drugs	IC50 in monotherapy	Combination index (fa=0,5)		Synergy (at fa=0,5)	DRI (Fa=0,5)	IC50 in combination	Cmax/Css plasma (Log 10)	Cmax/Css plasma (uM)	IC50<Cmax/Css
		Carbo+Pacli+Tamoxifen	Carboplatin	509.26	1.04		Nearly additive	3.29	154.79	2.13	134.896	NO
			Paclitaxel	52				3.35	15.5224	0.63	4.2658
			Tamoxifen	14.06				2.27	6.19383	-0.96	0.109648
		Drug combos	Drugs	IC50 in monotherapy	Combination index (fa=0,5)		Synergy (at fa=0,5)	DRI (Fa=0,5)	IC50 in combination	Cmax/Css plasma (Log 10)	Cmax/Css plasma (uM)	IC50<Cmax/Css
		Carbo+Pacli+Ulipristal	Carboplatin	509.26	0.83		Moderate synergism	2.96	172.047	2.13	134.896	NO
			Paclitaxel	52				3.02	17.2185	0.63	4.2658
			Ulipristal	99.81				5.8	17.2086	-0.7	0.199526
		Drug combos	Drugs	IC50 in monotherapy	Combination index (fa=0,5)		Synergy (at fa=0,5)	DRI (Fa=0,5)	IC50 in combination	Cmax/Css plasma (Log 10)	Cmax/Css plasma (uM)	IC50<Cmax/Css
		Carbo+Pacli+Fulvestrant	Carboplatin	509.26	1.23		Moderate antagonism	1.78	286.101	2.13	134.896	NO
			Paclitaxel	52				1.82	28.5714	0.63	4.2658
			Fulvestrant	458.58				8.05	56.9665	-1.02	0.0954993
		Drug combos	Drugs	IC50 in monotherapy	Combination index (fa=0,5)		Synergy (at fa=0,5)	DRI (Fa=0,5)	IC50 in combination	Cmax/Css plasma (Log 10)	Cmax/Css plasma (uM)	IC50<Cmax/Css
		Carbo+Pacli+Anastrozole	Carboplatin	509.26	1.01		Nearly additive	2.8	181.879	2.13	134.896	NO
			Paclitaxel	52				2.86	18.1818	0.63	4.2658
			Anastrozole	232.76				3.2	72.7375	-1.45	0.0354813
		Drug combos	Drugs	IC50 in monotherapy	Combination index (fa=0,5)		Synergy (at fa=0,5)	DRI (Fa=0,5)	IC50 in combination	Cmax/Css plasma (Log 10)	Cmax/Css plasma (uM)	IC50<Cmax/Css
		Carbo+Pacli+Everolimus	Carboplatin	509.26	0.59		Synergism	4.15	122.713	2.13	134.896	NO
			Paclitaxel	52				4.24	12.2642	0.63	4.2658
			Everolimus	102.27				8.34	12.2626	-1.19	0.0645654
		Drug combos	Drugs	IC50 in monotherapy	Combination index (fa=0,5)		Synergy (at fa=0,5)	DRI (Fa=0,5)	IC50 in combination	Cmax/Css plasma (Log 10)	Cmax/Css plasma (uM)	IC50<Cmax/Css
		Carbo+Pacli+6thio2dG	Carboplatin	509.26	1.05		Nearly additive	2.55	199.71	2.13	134.896	NO
			Paclitaxel	52				2.61	19.9234	0.63	4.2658
			6thio-2dG	70.62				3.54	19.9492	Not known	Not known
		Drug combos	Drugs	IC50 in monotherapy	Combination index (fa=0,5)		Synergy (at fa=0,5)	DRI (Fa=0,5)	IC50 in combination	Cmax/Css plasma (Log 10)	Cmax/Css plasma (uM)	IC50<Cmax/Css
		Carbo+Pacli+Alpelisib	Carboplatin	509.26	0.38		Synergism	32.56	15.6407	2.13	134.896	YES
			Paclitaxel	52				33.24	1.56438	0.63	4.2658
			Alpelisib	9.59				3.06	3.13399	0.84	6.91831
		Drug combos	Drugs	IC50 in monotherapy	Combination index (fa=0,5)		Synergy (at fa=0,5)	DRI (Fa=0,5)	IC50 in combination	Cmax/Css plasma (Log 10)	Cmax/Css plasma (uM)	IC50<Cmax/Css
		Everolimus+Alpelisib	Everolimus	102.27	1.09		Nearly additive	20.32	5.03297	-1.19	0.0645654	NO
			Alpelisib	9.59				0.95	10.0947	0.84	6.91831
		Drug combos	Drugs	IC50 in monotherapy	Combination index (fa=0,5)		Synergy (at fa=0,5)	DRI (Fa=0,5)	IC50 in combination	Cmax/Css plasma (Log 10)	Cmax/Css plasma (uM)	IC50<Cmax/Css
		Everolimus+Tamoxifen	Everolimus	102.27	2.04		Antagonism	1.91	53.5445	-1.19	0.0645654	NO
			Tamoxifen	14.06				0.65	21.6308	-0.96	0.109648
		Drug combos	Drugs	IC50 in monotherapy	Combination index (fa=0,5)		Synergy (at fa=0,5)	DRI (Fa=0,5)	IC50 in combination	Cmax/Css plasma (Log 10)	Cmax/Css plasma (uM)	IC50<Cmax/Css
		Carbo+Pacli+Dasatinib	Carboplatin	509.26	1.12		Slight antagonism	2.52	202.087	2.13	134.896	NO
			Paclitaxel	52				2.57	20.2335	0.63	4.2658
			Dasatinib	23.91				2.95	8.10508	-0.920819	0.12

[truncated: 3 more sheets: GCPA113T1II, GCPA113T1III,  KGN]
